# Supplementary material for: Microbiota data from low biomass milk samples is markedly affected by laboratory and reagent contamination
Source: PLoS One. 2019 Jun 13;14(6):e0218257. doi: 10.1371/journal.pone.0218257 (PMC6564671; doi:10.1371/journal.pone.0218257)
Supplement: S1 Table — (XLSX) [file pone.0218257.s002.xlsx]

## Sheet: Sheet1
#SampleID	Treatment	Serial no	Cow id	teat	date	SCC x1000 cells/ml	growth 24h	growth 48h	Quant acc to ML	bact spec acc to ML	DNA extrcted	batch no DNA extr kit	Name F primer	Barcode F primer	Name R primer	Barcode R primer	DNA konc ng/µl	reads bef filter	reads aft filter
P001	time study	5	4	HF	fm 2 mars	25	0	12	Sparse growth	Corynebacterium species	2015-08-18	PF15C12	F701	ATTACTCG	R501	AGGCTATA	4.58	7614	2284
P002	time study	6	4	HB	fm 2 mars	22	0	0			2015-08-18	PF15C12	F701	ATTACTCG	R502	GCCTCTAT	18.6	995	176
P003	time study	7	4	VB	fm 2 mars	30	0	0			2015-08-18	PF15C12	F701	ATTACTCG	R503	AGGATAGG	10.1	4978	1827
P004	time study	8	4	VF	fm 2 mars	6	0	0			2015-08-18	PF15C12	F701	ATTACTCG	R504	TCAGAGCC	11.5	6728	734
P005	time study	9	9	HF	fm 2 mars	19	0	0			2015-08-18	PF15C12	F701	ATTACTCG	R505	CTTCGCCT	7.1	3857	549
P006	time study	10	9	HB	fm 2 mars	16	0	0			2015-08-18	PF15C12	F701	ATTACTCG	R506	TAAGATTA	13.3	3978	1944
P007	time study	11	9	VB	fm 2 mars	6	0	0			2015-08-18	PF15C12	F701	ATTACTCG	R507	ACGTCCTG	5.98	6617	2739
P008	time study	12	9	VF	fm 2 mars	7	0	0			2015-08-18	PF15C12	F701	ATTACTCG	R508	GTCAGTAC	12.3	6131	2884
P009	time study	13	24	HF	fm 2 mars	18	0	24	Moderate growth	Corynebacterium species	2015-08-18	PF15C12	F701	ATTACTCG	R701	CGAGTAAT	14.8	2560	1066
P010	time study	14	24	HB	fm 2 mars	68	0	47	Moderate growth	Corynebacterium species	2015-08-18	PF15C12	F701	ATTACTCG	R702	TCTCCGGA	6.93	3613	2810
P011	time study	15	24	VB	fm 2 mars	14	0	0			2015-08-18	PF15C12	F701	ATTACTCG	R703	AATGAGCG	5.19	2062	956
P012	time study	16	24	VF	fm 2 mars	7	0	0			2015-08-18	PF15C12	F701	ATTACTCG	R704	GGAATCTC	15.8	7567	2496
P013	time study	17	124	HF	fm 2 mars	5	0	0			2015-08-18	PF15C12	F701	ATTACTCG	R705	TTCTGAAT	5.08	5594	1603
P014	time study	18	124	HB	fm 2 mars	2	0	0			2015-08-18	PF15C12	F701	ATTACTCG	R706	ACGAATTC	8.12	5240	282
P015	time study	19	124	VB	fm 2 mars	9	0	0			2015-08-18	PF15C12	F701	ATTACTCG	R707	AGCTTCAG	6.6	5987	748
P016	time study	20	124	VF	fm 2 mars	8	0	0			2015-08-18	PF15C12	F701	ATTACTCG	R708	GCGCATTA	4.77	6229	889
P017	time study	21	127	HF	fm 2 mars	4	0	0			2015-08-18	PF15C12	F701	ATTACTCG	R709	CATAGCCG	9.72	2901	280
P018	time study	22	127	HB	fm 2 mars	2	0	0			2015-08-18	PF15C12	F701	ATTACTCG	R710	TTCGCGGA	10.3	1103	153
P019	time study	23	127	VB	fm 2 mars	8	0	0			2015-08-18	PF15C12	F701	ATTACTCG	R711	GCGCGAGA	6.49	4598	856
P020	time study	24	127	VF	fm 2 mars	16	0	0			2015-08-20	PF15C12	F701	ATTACTCG	R712	CTATCGCT	8.52	5957	291
P021	time study	25	130	HF	fm 2 mars	9	0	0			2015-08-20	PF15C12	F702	TCCGGAGA	R501	AGGCTATA	13.4	5690	2072
P022	time study	26	130	HB	fm 2 mars	3	0	0			2015-08-20	PF15C12	F702	TCCGGAGA	R502	GCCTCTAT	8.93	3294	1532
P023	time study	27	130	VB	fm 2 mars	25	0	0			2015-08-20	PF15C12	F702	TCCGGAGA	R503	AGGATAGG	27.9	2004	362
P024	time study	28	130	VF	fm 2 mars	16	0	0			2015-08-20	PF15C12	F702	TCCGGAGA	R504	TCAGAGCC	19.7	4546	1395
P025	time study	29	148	HF	fm 2 mars	6	0	0			2015-08-20	PF15C12	F702	TCCGGAGA	R505	CTTCGCCT	12.6	3549	340
P026	time study	30	148	HB	fm 2 mars	5	0	0			2015-08-20	PF15C12	F702	TCCGGAGA	R506	TAAGATTA	11.2	6279	338
P027	time study	31	148	VB	fm 2 mars	4	0	0			2015-08-20	PF15C12	F702	TCCGGAGA	R507	ACGTCCTG	12.2	6964	1678
P028	time study	32	148	VF	fm 2 mars	9	0	0			2015-08-20	PF15C12	F702	TCCGGAGA	R508	GTCAGTAC	21.9	4301	292
P029	time study	33	1007	HF	fm 2 mars	35	0	0			2015-08-20	PF15C12	F702	TCCGGAGA	R701	CGAGTAAT	13.6	3420	457
P030	time study	34	1007	HB	fm 2 mars	30	0	0			2015-08-20	PF15C12	F702	TCCGGAGA	R702	TCTCCGGA	25.2	1404	106
P031	time study	35	1007	VB	fm 2 mars	8	0	6	Sparse growth	Corynebacterium species	2015-08-20	PF15C12	F702	TCCGGAGA	R703	AATGAGCG	16.9	7198	1111
P032	time study	36	1007	VF	fm 2 mars	8	0	0			2015-08-20	PF15C12	F702	TCCGGAGA	R704	GGAATCTC	24.8	3524	251
P033	time study	37	1612	HF	fm 2 mars	13	0	0			2015-08-20	PF15C12	F702	TCCGGAGA	R705	TTCTGAAT	11.5	12234	743
P034	time study	38	1612	HB	fm 2 mars	12	0	0			2015-08-20	PF15C12	F702	TCCGGAGA	R706	ACGAATTC	10.2	13078	2607
P035	time study	39	1612	VB	fm 2 mars	13	0	0			2015-08-20	PF15C12	F702	TCCGGAGA	R707	AGCTTCAG	12.8	6772	1632
P036	time study	40	1612	VF	fm 2 mars	28	0	0			2015-08-20	PF15C12	F702	TCCGGAGA	R708	GCGCATTA	5.28	8102	867
P037	time study	125	4	HF	fm 5 mars	31	0	0			2015-08-20	PF15C12	F702	TCCGGAGA	R709	CATAGCCG	9.59	4109	1890
P038	time study	126	4	HB	fm 5 mars	4	0	0			2015-08-20	PF15C12	F702	TCCGGAGA	R710	TTCGCGGA	14.1	2346	815
P039	time study	127	4	VB	fm 5 mars	3	0	0			2015-08-21	PF15C12	F702	TCCGGAGA	R711	GCGCGAGA	4.06	11630	4526
P040	time study	128	4	VF	fm 5 mars	9	0	0			2015-08-21	PF15C12	F702	TCCGGAGA	R712	CTATCGCT	6.53	5609	809
P041	time study	129	9	HF	fm 5 mars	12	0	0			2015-08-21	PF15C12	F508	GTACTGAC	R501	AGGCTATA	1.94	6174	577
P042	time study	130	9	HB	fm 5 mars	28	0	0			2015-08-21	PF15C12	F508	GTACTGAC	R502	GCCTCTAT	3.46	4331	260
P043	time study	131	9	VB	fm 5 mars	0	0	0			2015-08-21	PF15C12	F508	GTACTGAC	R503	AGGATAGG	2.26	6073	1460
P044	time study	132	9	VF	fm 5 mars	10	0	6	Sparse growth	Corynebacterium species	2015-08-21	PF15C12	F508	GTACTGAC	R504	TCAGAGCC	2.05	4352	237
P045	time study	133	24	HF	fm 5 mars	45	0	12	Sparse growth	Corynebacterium species	2015-08-21	PF15C12	F508	GTACTGAC	R505	CTTCGCCT	3.49	3547	1992
P046	time study	134	24	HB	fm 5 mars	117	0	70	Moderate growth	Corynebacterium species	2015-08-21	PF15C12	F508	GTACTGAC	R506	TAAGATTA	3.02	4175	2229
P047	time study	135	24	VB	fm 5 mars	19	0	0			2015-08-21	PF15C12	F508	GTACTGAC	R507	ACGTCCTG	2.08	4099	362
P048	time study	136	24	VF	fm 5 mars	9	0	0			2015-08-21	PF15C12	F508	GTACTGAC	R508	GTCAGTAC	3.09	3120	347
P049	time study	137	124	HF	fm 5 mars	2	0	0			2015-08-21	PF15C12	F508	GTACTGAC	R701	CGAGTAAT	3.12	3195	1126
P050	time study	138	124	HB	fm 5 mars	12	32	21	Moderate growth	Mixed flora	2015-08-21	PF15C12	F508	GTACTGAC	R702	TCTCCGGA	3.44	2876	751
P051	time study	139	124	VB	fm 5 mars	4	0	0			2015-08-21	PF15C12	F508	GTACTGAC	R703	AATGAGCG	2.89	4329	1163
P052	time study	140	124	VF	fm 5 mars	10	0	0			2015-08-21	PF15C12	F508	GTACTGAC	R704	GGAATCTC	1.75	2852	171
P053	time study	141	127	HF	fm 5 mars	2	0	0			2015-08-21	PF15C12	F508	GTACTGAC	R705	TTCTGAAT	3.38	7835	1538
P054	time study	142	127	HB	fm 5 mars	11	6	6	Sparse growth	Staphylokock other, pc+	2015-08-21	PF15C12	F508	GTACTGAC	R706	ACGAATTC	3.56	3475	970
P055	time study	143	127	VB	fm 5 mars	6	0	0			2015-08-21	PF15C12	F508	GTACTGAC	R707	AGCTTCAG	3.78	5394	906
P056	time study	144	127	VF	fm 5 mars	25	0	0			2015-08-21	PF15C12	F508	GTACTGAC	R708	GCGCATTA	2.98	3904	1183
P057	time study	145	130	HF	fm 5 mars	3	0	0			2015-08-21	PF15C12	F508	GTACTGAC	R709	CATAGCCG	0.549	2	0
P058	time study	146	130	HB	fm 5 mars	4	0	0			2015-08-21	PF15C12	F508	GTACTGAC	R710	TTCGCGGA	3.84	4116	181
P059	time study	147	130	VB	fm 5 mars	3	0	0			2015-08-21	PF15C12	F508	GTACTGAC	R711	GCGCGAGA	3.07	4865	2685
P060	time study	148	130	VF	fm 5 mars	16	0	0			2015-08-21	PF15C12	F508	GTACTGAC	R712	CTATCGCT	3.82	4187	584
P061	time study	149	148	HF	fm 5 mars	8	0	0			2015-08-21	PF15C12	F704	GAGATTCC	R501	AGGCTATA	6	3934	1413
P062	time study	150	148	HB	fm 5 mars	6	0	0			2015-08-24	PF15C12	F704	GAGATTCC	R502	GCCTCTAT	7.02	3557	524
P063	time study	151	148	VB	fm 5 mars	7	0	0			2015-08-24	PF15C12	F704	GAGATTCC	R503	AGGATAGG	3.78	21316	3561
P064	time study	152	148	VF	fm 5 mars	14	0	0			2015-08-24	PF15C12	F704	GAGATTCC	R504	TCAGAGCC	4.89	13115	637
P065	time study	153	1007	HF	fm 5 mars	11	0	0			2015-08-24	PF15C12	F704	GAGATTCC	R505	CTTCGCCT	11.7	5089	526
P066	time study	154	1007	HB	fm 5 mars	3	0	0			2015-08-24	PF15C12	F704	GAGATTCC	R506	TAAGATTA	6	9132	4903
P067	time study	155	1007	VB	fm 5 mars	5	0	16	Sparse growth	Corynebacterium species	2015-08-24	PF15C12	F704	GAGATTCC	R507	ACGTCCTG	5.39	13563	4350
P068	time study	156	1007	VF	fm 5 mars	11	0	0			2015-08-24	PF15C12	F704	GAGATTCC	R508	GTCAGTAC	5.49	6667	2200
P069	time study	157	1612	HF	fm 5 mars	6	8	14	Sparse growth	Mixed flora	2015-08-24	PF15C12	F704	GAGATTCC	R701	CGAGTAAT	6.98	7567	1522
P070	time study	158	1612	HB	fm 5 mars	6	0	4	Sparse growth	Mixed flora	2015-08-24	PF15C12	F704	GAGATTCC	R702	TCTCCGGA	5.09	9326	761
P071	time study	159	1612	VB	fm 5 mars	35	0	0			2015-08-24	PF15C12	F704	GAGATTCC	R703	AATGAGCG	2.82	23938	2041
P072	time study	160	1612	VF	fm 5 mars	13	0	0			2015-08-24	PF15C12	F704	GAGATTCC	R704	GGAATCTC	3.93	14484	1690
P073	time study	245	4	HF	fm 9 mars	58	0	42	Sparse growth	Corynebacterium species	2015-08-24	PF15C12	F704	GAGATTCC	R705	TTCTGAAT	8.17	7514	2761
P074	time study	246	4	HB	fm 9 mars	14	0	0			2015-08-24	PF15C12	F704	GAGATTCC	R706	ACGAATTC	7.3	11125	1277
P075	time study	247	4	VB	fm 9 mars	15	0	0			2015-08-24	PF15C12	F704	GAGATTCC	R707	AGCTTCAG	5.27	8900	1336
P076	time study	248	4	VF	fm 9 mars	22	0	9	Sparse growth	Corynebacterium species	2015-08-24	PF15C12	F704	GAGATTCC	R708	GCGCATTA	6.47	6682	5282
P077	time study	249	9	HF	fm 9 mars	16	0	0			2015-08-24	PF15C12	F704	GAGATTCC	R709	CATAGCCG	5.71	5706	221
P078	time study	250	9	HB	fm 9 mars	17	0	0			2015-08-24	PF15C12	F704	GAGATTCC	R710	TTCGCGGA	6.8	5693	763
P079	time study	251	9	VB	fm 9 mars	16	0	0			2015-08-24	PF15C12	F704	GAGATTCC	R711	GCGCGAGA	5.13	8747	540
P080	time study	252	9	VF	fm 9 mars	31	0	5	Sparse growth	Corynebacterium species	2015-08-24	PF15C12	F704	GAGATTCC	R712	CTATCGCT	5.36	4429	619
P081	time study	253	24	HF	fm 9 mars	35	0	13	Sparse growth	Corynebacterium species	2015-08-26	PF15C12	F705	ATTCAGAA	R501	AGGCTATA	6.2	5935	2894
P082	time study	254	24	HB	fm 9 mars	106	0	21	Sparse growth	Corynebacterium species	2015-08-26	PF15C12	F705	ATTCAGAA	R502	GCCTCTAT	10.7	2032	935
P083	time study	255	24	VB	fm 9 mars	13	0	0			2015-08-26	PF15C12	F705	ATTCAGAA	R503	AGGATAGG	4.75	13003	3181
P084	time study	256	24	VF	fm 9 mars	29	0	0			2015-08-26	PF15C12	F705	ATTCAGAA	R504	TCAGAGCC	6.42	9619	1109
P085	time study	257	124	HF	fm 9 mars	14	0	0			2015-08-26	PF15C12	F705	ATTCAGAA	R505	CTTCGCCT	6.6	5326	628
P086	time study	258	124	HB	fm 9 mars	14	0	0			2015-08-26	PF15C12	F705	ATTCAGAA	R506	TAAGATTA	3.64	16251	1034
P087	time study	259	124	VB	fm 9 mars	2	0	0			2015-08-26	PF15C12	F705	ATTCAGAA	R507	ACGTCCTG	3.24	18343	1795
P088	time study	260	124	VF	fm 9 mars	4	10	12	Sparse growth	Mixed flora	2015-08-26	PF15C12	F705	ATTCAGAA	R508	GTCAGTAC	4.49	7207	2396
P089	time study	261	127	HF	fm 9 mars	8	0	0			2015-08-26	PF15C12	F705	ATTCAGAA	R701	CGAGTAAT	8.14	3274	513
P090	time study	262	127	HB	fm 9 mars	21	0	0			2015-08-26	PF15C12	F705	ATTCAGAA	R702	TCTCCGGA	5.83	5788	1117
P091	time study	263	127	VB	fm 9 mars	35	0	0			2015-08-26	PF15C12	F705	ATTCAGAA	R703	AATGAGCG	5.08	12471	3075
P092	time study	264	127	VF	fm 9 mars	24	0	0			2015-08-26	PF15C12	F705	ATTCAGAA	R704	GGAATCTC	5.04	12833	1186
P093	time study	265	130	HF	fm 9 mars	53	0	0			2015-08-26	PF15C12	F705	ATTCAGAA	R705	TTCTGAAT	4.47	12492	3163
P094	time study	266	130	HB	fm 9 mars	19	0	5	Sparse growth	Mixed flora	2015-08-26	PF15C12	F705	ATTCAGAA	R706	ACGAATTC	2.29	20111	10991
P095	time study	267	130	VB	fm 9 mars	8	0	0			2015-08-26	PF15C12	F705	ATTCAGAA	R707	AGCTTCAG	2.67	16554	5880
P096	time study	268	130	VF	fm 9 mars	81	0	0			2015-08-26	PF15C12	F705	ATTCAGAA	R708	GCGCATTA	2.6	12957	3488
P097	time study	269	148	HF	fm 9 mars	8	0	0			2015-08-26	PF15C12	F705	ATTCAGAA	R709	CATAGCCG	6.32	3605	2252
P098	time study	270	148	HB	fm 9 mars	16	0	0			2015-08-26	PF15C12	F705	ATTCAGAA	R710	TTCGCGGA	6.08	3575	2453
P099	time study	271	148	VB	fm 9 mars	17	0	0			2015-08-26	PF15C12	F705	ATTCAGAA	R711	GCGCGAGA	6.72	4781	1329
P100	time study	272	148	VF	fm 9 mars	19	0	0			2015-08-26	PF15C12	F705	ATTCAGAA	R712	CTATCGCT	5.31	4441	1996
P101	time study	273	1007	HF	fm 9 mars	22	0	0			2015-08-26	PF15C12	F706	GAATTCGT	R501	AGGCTATA	10	2946	1031
P102	time study	274	1007	HB	fm 9 mars	17	0	0			2015-08-26	PF15C12	F706	GAATTCGT	R502	GCCTCTAT	10.7	1955	1130
P103	time study	275	1007	VB	fm 9 mars	27	0	12	Sparse growth	Corynebacterium species	2015-08-26	PF15C12	F706	GAATTCGT	R503	AGGATAGG	9.1	5450	4842
P104	time study	276	1007	VF	fm 9 mars	35	4	6	Sparse growth	Mixed flora	2015-08-27	PF15C12	F706	GAATTCGT	R504	TCAGAGCC	13.9	2786	2530
P105	time study	277	1612	HF	fm 9 mars	14	0	0			2015-08-27	PF15C12	F706	GAATTCGT	R505	CTTCGCCT	8.64	2200	847
P106	time study	278	1612	HB	fm 9 mars	24	0	0			2015-08-27	PF15C12	F706	GAATTCGT	R506	TAAGATTA	10.3	4354	1366
P107	time study	279	1612	VB	fm 9 mars	38	0	0			2015-08-27	PF15C12	F706	GAATTCGT	R507	ACGTCCTG	11.2	3725	2049
P108	time study	280	1612	VF	fm 9 mars	13	0	0			2015-08-27	PF15C12	F706	GAATTCGT	R508	GTCAGTAC	10.8	3990	379
P109	time study	365	4	HF	fm 12 mars	31	0	10	Sparse growth	Corynebacterium species	2015-08-27	PF15C12	F706	GAATTCGT	R701	CGAGTAAT	5.16	2012	919
P110	time study	366	4	HB	fm 12 mars	25	0	0			2015-08-27	PF15C12	F706	GAATTCGT	R702	TCTCCGGA	9.75	2913	1025
P111	time study	367	4	VB	fm 12 mars	7	0	0			2015-08-27	PF15C12	F706	GAATTCGT	R703	AATGAGCG	8.57	2802	401
P112	time study	368	4	VF	fm 12 mars	17	0	0			2015-08-27	PF15C12	F706	GAATTCGT	R704	GGAATCTC	5.85	6227	1513
P113	time study	369	9	HF	fm 12 mars	9	0	0			2015-08-27	PF15C12	F706	GAATTCGT	R705	TTCTGAAT	9.44	5696	2551
P114	time study	370	9	HB	fm 12 mars	20	0	0			2015-08-27	PF15C12	F706	GAATTCGT	R706	ACGAATTC	9.52	1607	1154
P115	time study	371	9	VB	fm 12 mars	13	0	0			2015-08-27	PF15C12	F706	GAATTCGT	R707	AGCTTCAG	12.7	4598	1425
P116	time study	372	9	VF	fm 12 mars	31	0	0			2015-08-27	PF15C12	F706	GAATTCGT	R708	GCGCATTA	26.7	1683	280
P117	time study	373	24	HF	fm 12 mars	47	0	11	Sparse growth	Corynebacterium species	2015-08-27	PF15C12	F706	GAATTCGT	R709	CATAGCCG	10.6	1697	872
P118	time study	374	24	HB	fm 12 mars	88	0	16	Moderate growth	Corynebacterium species	2015-08-27	PF15C12	F706	GAATTCGT	R710	TTCGCGGA	11.9	1923	1357
P119	time study	375	24	VB	fm 12 mars	33	0	0			2015-08-27	PF15C12	F706	GAATTCGT	R711	GCGCGAGA	13	3910	1326
P120	time study	376	24	VF	fm 12 mars	21	0	0			2015-08-27	PF15C12	F706	GAATTCGT	R712	CTATCGCT	11	2529	577
P121	time study	377	124	HF	fm 12 mars	6	4	4	Sparse growth	Mixed flora	2015-08-27	PF15C12	F707	CTGAAGCT	R501	AGGCTATA	7.49	2300	665
P122	time study	378	124	HB	fm 12 mars	0	0	0			2015-08-27	PF15C12	F707	CTGAAGCT	R502	GCCTCTAT	7.52	1579	764
P123	time study	379	124	VB	fm 12 mars	8	0	0			2015-09-01	PF15C12	F707	CTGAAGCT	R503	AGGATAGG	8.76	3059	395
P124	time study	380	124	VF	fm 12 mars	10	0	0			2015-09-01	PF15C12	F707	CTGAAGCT	R504	TCAGAGCC	5.45	7659	1526
P125	time study	381	127	HF	fm 12 mars	8	0	0			2015-09-01	PF15C12	F707	CTGAAGCT	R505	CTTCGCCT	5.71	2008	522
P126	time study	382	127	HB	fm 12 mars	17	0	0			2015-09-01	PF15C12	F707	CTGAAGCT	R506	TAAGATTA	4.53	3692	620
P127	time study	383	127	VB	fm 12 mars	8	0	0			2015-09-01	PF15C12	F707	CTGAAGCT	R507	ACGTCCTG	5.86	1459	589
P128	time study	384	127	VF	fm 12 mars	8	0	0			2015-09-01	PF15C12	F707	CTGAAGCT	R508	GTCAGTAC	4.71	4082	863
P129	time study	385	130	HF	fm 12 mars	22	0	0			2015-09-01	PF15C12	F707	CTGAAGCT	R701	CGAGTAAT	7.6	2823	286
P130	time study	386	130	HB	fm 12 mars	9	0	0			2015-09-01	PF15C12	F707	CTGAAGCT	R702	TCTCCGGA	5	3328	198
P131	time study	387	130	VB	fm 12 mars	9	0	0			2015-09-01	PF15C12	F707	CTGAAGCT	R703	AATGAGCG	5.72	5886	1627
P132	time study	388	130	VF	fm 12 mars	19	0	0			2015-09-01	PF15C12	F707	CTGAAGCT	R704	GGAATCTC	4.97	8117	515
P133	time study	389	148	HF	fm 12 mars	6	0	0			2015-09-01	PF15C12	F707	CTGAAGCT	R705	TTCTGAAT	6.11	2909	438
P134	time study	390	148	HB	fm 12 mars	41	0	0			2015-09-01	PF15C12	F707	CTGAAGCT	R706	ACGAATTC	12.5	6614	2190
P135	time study	391	148	VB	fm 12 mars	46	0	0			2015-09-01	PF15C12	F707	CTGAAGCT	R707	AGCTTCAG	7.78	2956	561
P136	time study	392	148	VF	fm 12 mars	26	0	0			2015-09-01	PF15C12	F707	CTGAAGCT	R708	GCGCATTA	3.05	3373	630
P137	time study	393	1007	HF	fm 12 mars	16	0	0			2015-09-01	PF15C12	F707	CTGAAGCT	R709	CATAGCCG	2.49	3083	1006
P138	time study	394	1007	HB	fm 12 mars	26	0	0			2015-09-01	PF15C12	F707	CTGAAGCT	R710	TTCGCGGA	6.92	1818	776
P139	time study	395	1007	VB	fm 12 mars	6	0	5	Sparse growth	Corynebacterium species	2015-09-01	PF15C12	F707	CTGAAGCT	R711	GCGCGAGA	2.25	2525	2114
P140	time study	396	1007	VF	fm 12 mars	4	0	0			2015-09-01	PF15C12	F707	CTGAAGCT	R712	CTATCGCT	9.74	1396	89
P141	time study	397	1612	HF	fm 12 mars	38	0	0			2015-09-01	PF15C12	F708	TAATGCGC	R501	AGGCTATA	14.2	4061	2863
P142	time study	398	1612	HB	fm 12 mars	39	0	0			2015-09-01	PF15C12	F708	TAATGCGC	R502	GCCTCTAT	13.5	1947	784
P143	time study	399	1612	VB	fm 12 mars	47	0	0			2015-09-01	PF15C12	F708	TAATGCGC	R503	AGGATAGG	8.04	5663	3741
P144	time study	400	1612	VF	fm 12 mars	39	23	30	Moderate growth	Mixed flora	2015-09-01	PF15C12	F708	TAATGCGC	R504	TCAGAGCC	10	3723	3301
P145	time study	485	4	HF	fm 16 mars	41	0	8	Sparse growth	Corynebacterium species	2015-09-02	PF15C12	F708	TAATGCGC	R505	CTTCGCCT	17.8	2141	1198
P146	time study	486	4	HB	fm 16 mars	40	0	5	Sparse growth	Corynebacterium species	2015-09-02	PF15C12	F708	TAATGCGC	R506	TAAGATTA	9.55	3987	2079
P147	time study	487	4	VB	fm 16 mars	40	0	0			2015-09-02	PF15C12	F708	TAATGCGC	R507	ACGTCCTG	9.77	3273	2297
P148	time study	488	4	VF	fm 16 mars	66	0	42	Moderate growth	Corynebacterium species	2015-09-02	PF15C12	F708	TAATGCGC	R508	GTCAGTAC	24.7	1167	649
P149	time study	489	9	HF	fm 16 mars	46	0	0			2015-09-02	PF15C12	F708	TAATGCGC	R701	CGAGTAAT	16.2	3337	1801
P150	time study	490	9	HB	fm 16 mars	40	0	0			2015-09-02	PF15C12	F708	TAATGCGC	R702	TCTCCGGA	15.4	3379	452
P151	time study	491	9	VB	fm 16 mars	41	0	0			2015-09-02	PF15C12	F708	TAATGCGC	R703	AATGAGCG	12.3	3932	2162
P152	time study	492	9	VF	fm 16 mars	30	0	11	Sparse growth	Corynebacterium species	2015-09-02	PF15C12	F708	TAATGCGC	R704	GGAATCTC	9.15	6067	3677
P153	time study	493	24	HF	fm 16 mars	43	0	19	Sparse growth	Corynebacterium species	2015-09-02	PF15C12	F708	TAATGCGC	R705	TTCTGAAT	18.3	4130	2115
P154	time study	494	24	HB	fm 16 mars	47	0	26	Sparse growth	Corynebacterium species	2015-09-02	PF15C12	F708	TAATGCGC	R706	ACGAATTC	11.4	3549	2069
P155	time study	495	24	VB	fm 16 mars	62	0	0			2015-09-02	PF15C12	F708	TAATGCGC	R707	AGCTTCAG	12.6	7740	4940
P156	time study	496	24	VF	fm 16 mars	27	0	0			2015-09-02	PF15C12	F708	TAATGCGC	R708	GCGCATTA	10.8	1838	1100
P157	time study	497	124	HF	fm 16 mars	28	0	0			2015-09-02	PF15C12	F708	TAATGCGC	R709	CATAGCCG	9.83	2347	449
P158	time study	498	124	HB	fm 16 mars	15	0	0			2015-09-02	PF15C12	F708	TAATGCGC	R710	TTCGCGGA	11.5	4178	449
P159	time study	499	124	VB	fm 16 mars	53	0	0			2015-09-02	PF15C12	F708	TAATGCGC	R711	GCGCGAGA	8.19	2045	675
P160	time study	500	124	VF	fm 16 mars	32	0	0			2015-09-02	PF15C12	F708	TAATGCGC	R712	CTATCGCT	12.8	1203	1147
P161	time study	501	127	HF	fm 16 mars	21	0	0			2015-09-02	PF15C12	F709	CGGCTATG	R501	AGGCTATA	6.2	3575	577
P162	time study	502	127	HB	fm 16 mars	60	0	0			2015-09-02	PF15C12	F709	CGGCTATG	R502	GCCTCTAT	4.81	2813	2447
P163	time study	503	127	VB	fm 16 mars	4	0	0			2015-09-02	PF15C12	F709	CGGCTATG	R503	AGGATAGG	4.33	3944	2916
P164	time study	504	127	VF	fm 16 mars	44	0	0			2015-09-04	PF15C12	F709	CGGCTATG	R504	TCAGAGCC	7	6963	1686
P165	time study	505	130	HF	fm 16 mars	38	0	0			2015-09-04	PF15C12	F709	CGGCTATG	R505	CTTCGCCT	23.9	1381	783
P166	time study	506	130	HB	fm 16 mars	4	0	0			2015-09-04	PF15C12	F709	CGGCTATG	R506	TAAGATTA	7.88	3682	936
P167	time study	507	130	VB	fm 16 mars	20	0	0			2015-09-04	PF15C12	F709	CGGCTATG	R507	ACGTCCTG	7.51	9917	2676
P168	time study	508	130	VF	fm 16 mars	42	0	0			2015-09-04	PF15C12	F709	CGGCTATG	R508	GTCAGTAC	8.7	7512	3961
P169	time study	509	148	HF	fm 16 mars	35	0	0			2015-09-04	PF15C12	F709	CGGCTATG	R701	CGAGTAAT	11.8	4635	2379
P170	time study	510	148	HB	fm 16 mars	62	0	0			2015-09-04	PF15C12	F709	CGGCTATG	R702	TCTCCGGA	8.1	3710	1114
P171	time study	511	148	VB	fm 16 mars	50	0	0			2015-09-04	PF15C12	F709	CGGCTATG	R703	AATGAGCG	6.49	6022	1552
P172	time study	512	148	VF	fm 16 mars	46	0	0			2015-09-04	PF15C12	F709	CGGCTATG	R704	GGAATCTC	3.89	5334	3346
P173	time study	513	1007	HF	fm 16 mars	48	0	0			2015-09-04	PF15C12	F709	CGGCTATG	R705	TTCTGAAT	4.35	5402	2660
P174	time study	514	1007	HB	fm 16 mars	45	0	0			2015-09-04	PF15C12	F709	CGGCTATG	R706	ACGAATTC	5.03	7323	4812
P175	time study	515	1007	VB	fm 16 mars	33	0	12	Sparse growth	Corynebacterium species	2015-09-04	PF15C12	F709	CGGCTATG	R707	AGCTTCAG	6.77	5548	3749
P176	time study	516	1007	VF	fm 16 mars	25	0	0			2015-09-04	PF15C12	F709	CGGCTATG	R708	GCGCATTA	9.25	8465	2685
P177	time study	517	1612	HF	fm 16 mars	28	0	0			2015-09-04	PF15C12	F709	CGGCTATG	R709	CATAGCCG	10.3	4199	849
P178	time study	518	1612	HB	fm 16 mars	38	0	0			2015-09-04	PF15C12	F709	CGGCTATG	R710	TTCGCGGA	10.3	4518	2765
P179	time study	519	1612	VB	fm 16 mars	35	0	0			2015-09-04	PF15C12	F709	CGGCTATG	R711	GCGCGAGA	9.35	5181	1312
P180	time study	520	1612	VF	fm 16 mars	47	0	0			2015-09-04	PF15C12	F709	CGGCTATG	R712	CTATCGCT	7.15	4251	806
P181	time study	605	4	HF	fm 19 mars	38	0	34	Moderate growth	Corynebacterium species	2015-09-04	PF15C12	F710	TCCGCGAA	R501	AGGCTATA	6.14	6416	4016
P182	time study	606	4	HB	fm 19 mars	11	0	5	Sparse growth	Corynebacterium species	2015-09-04	PF15C12	F710	TCCGCGAA	R502	GCCTCTAT	3.64	4688	2072
P183	time study	607	4	VB	fm 19 mars	25	0	14	Sparse growth	Corynebacterium species	2015-09-07	PF15C12	F710	TCCGCGAA	R503	AGGATAGG	6.28	4336	2452
P184	time study	608	4	VF	fm 19 mars	46	0	37	Moderate growth	Corynebacterium species	2015-09-07	PF15C12	F710	TCCGCGAA	R504	TCAGAGCC	8.34	5007	3274
P185	time study	609	9	HF	fm 19 mars	17	0	0			2015-09-07	PF15C12	F710	TCCGCGAA	R505	CTTCGCCT	6.86	4646	1130
P186	time study	610	9	HB	fm 19 mars	25	0	0			2015-09-07	PF15C12	F710	TCCGCGAA	R506	TAAGATTA	9.55	11697	122
P187	time study	611	9	VB	fm 19 mars	24	0	0			2015-09-07	PF15C12	F710	TCCGCGAA	R507	ACGTCCTG	6.03	6113	678
P188	time study	612	9	VF	fm 19 mars	35	0	0			2015-09-07	PF15C12	F710	TCCGCGAA	R508	GTCAGTAC	7.83	4353	687
P189	time study	613	24	HF	fm 19 mars	33	0	52	Moderate growth	Corynebacterium species	2015-09-07	PF15C12	F710	TCCGCGAA	R701	CGAGTAAT	6.75	4842	3993
P190	time study	614	24	HB	fm 19 mars	62	0	53	Moderate growth	Corynebacterium species	2015-09-07	PF15C12	F710	TCCGCGAA	R702	TCTCCGGA	10.3	2567	1989
P191	time study	615	24	VB	fm 19 mars	13	0	0			2015-09-07	PF15C12	F710	TCCGCGAA	R703	AATGAGCG	9.92	2382	2127
P192	time study	616	24	VF	fm 19 mars	23	0	0			2015-09-07	PF15C12	F710	TCCGCGAA	R704	GGAATCTC	5.45	8047	1178
P193	time study	617	124	HF	fm 19 mars	30	0	0			2015-09-07	PF15C12	F710	TCCGCGAA	R705	TTCTGAAT	5.11	6360	638
P194	time study	618	124	HB	fm 19 mars	7	0	0			2015-09-07	PF15C12	F710	TCCGCGAA	R706	ACGAATTC	10.7	5680	682
P195	time study	619	124	VB	fm 19 mars	12	0	0			2015-09-07	PF15C12	F710	TCCGCGAA	R707	AGCTTCAG	6.53	8264	1659
P196	time study	620	124	VF	fm 19 mars	21	0	0			2015-09-07	PF15C12	F710	TCCGCGAA	R708	GCGCATTA	8.23	6559	243
P197	time study	621	127	HF	fm 19 mars	42	0	0			2015-09-07	PF15C12	F710	TCCGCGAA	R709	CATAGCCG	5.82	2251	223
P198	time study	622	127	HB	fm 19 mars	40	0	0			2015-09-07	PF15C12	F710	TCCGCGAA	R710	TTCGCGGA	10.3	1578	44
P199	time study	623	127	VB	fm 19 mars	24	0	0			2015-09-07	PF15C12	F710	TCCGCGAA	R711	GCGCGAGA	8.67	5090	309
P200	time study	624	127	VF	fm 19 mars	13	0	0			2015-09-07	PF15C12	F710	TCCGCGAA	R712	CTATCGCT	7.9	4234	295
P201	time study	625	130	HF	fm 19 mars	22	0	0			2015-09-07	PF15C12	F711	TCTCGCGC	R501	AGGCTATA	9.97	5423	144
P202	time study	626	130	HB	fm 19 mars	30	0	0			2015-09-07	PF15C12	F711	TCTCGCGC	R502	GCCTCTAT	9.95	1878	639
P203	time study	627	130	VB	fm 19 mars	26	0	0			2015-09-07	PF15C12	F711	TCTCGCGC	R503	AGGATAGG	7.04	7637	1798
P204	time study	628	130	VF	fm 19 mars	41	0	0			2015-09-07	PF15C12	F711	TCTCGCGC	R504	TCAGAGCC	6.98	4250	2065
P205	time study	629	148	HF	fm 19 mars	14	0	0			2015-09-07	PF15C12	F711	TCTCGCGC	R505	CTTCGCCT	7.39	3806	1211
P206	time study	630	148	HB	fm 19 mars	9	0	0			2015-09-08	PF15C12	F711	TCTCGCGC	R506	TAAGATTA	5.63	6126	1321
P207	time study	631	148	VB	fm 19 mars	26	0	0			2015-09-08	PF15C12	F711	TCTCGCGC	R507	ACGTCCTG	8.39	11530	1121
P208	time study	632	148	VF	fm 19 mars	23	0	0			2015-09-08	PF15C12	F711	TCTCGCGC	R508	GTCAGTAC	7.48	6212	1021
P209	time study	633	1007	HF	fm 19 mars	30	0	0			2015-09-08	PF15C12	F711	TCTCGCGC	R701	CGAGTAAT	4.56	5881	555
P210	time study	634	1007	HB	fm 19 mars	27	0	0			2015-09-08	PF15C12	F711	TCTCGCGC	R702	TCTCCGGA	4.69	8553	7119
P211	time study	635	1007	VB	fm 19 mars	22	0	13	Sparse growth	Corynebacterium species	2015-09-08	PF15C12	F711	TCTCGCGC	R703	AATGAGCG	6.35	9173	2938
P212	time study	636	1007	VF	fm 19 mars	26	0	0			2015-09-08	PF15C12	F711	TCTCGCGC	R704	GGAATCTC	4.31	11968	1731
P213	time study	637	1612	HF	fm 19 mars	46	0	0			2015-09-08	PF15C12	F711	TCTCGCGC	R705	TTCTGAAT	5.42	11691	6475
P214	time study	638	1612	HB	fm 19 mars	19	0	0			2015-09-08	PF15C12	F711	TCTCGCGC	R706	ACGAATTC	5.82	8757	4462
P215	time study	639	1612	VB	fm 19 mars	24	0	0			2015-09-08	PF15C12	F711	TCTCGCGC	R707	AGCTTCAG	6.2	6997	2391
P216	time study	640	1612	VF	fm 19 mars	32	0	0			2015-09-08	PF15C12	F711	TCTCGCGC	R708	GCGCATTA	7.16	5879	1649
P217	time study	725	4	HF	fm 23 mars	21	0	23	Sparse growth	Corynebacterium species	2015-09-08	PF15C12	F711	TCTCGCGC	R709	CATAGCCG	5.43	4342	1038
P218	time study	726	4	HB	fm 23 mars	56	0	0			2015-09-08	PF15C12	F711	TCTCGCGC	R710	TTCGCGGA	6.3	5323	2378
P219	time study	727	4	VB	fm 23 mars	33	3	45	Moderate growth	Corynebacterium species	2015-09-08	PF15C12	F711	TCTCGCGC	R711	GCGCGAGA	6.86	5282	1257
P220	time study	728	4	VF	fm 23 mars	40	0	14	Sparse growth	Corynebacterium species	2015-09-08	PF15C12	F711	TCTCGCGC	R712	CTATCGCT	6.34	5994	2566
P221	time study	729	9	HF	fm 23 mars	48	0	0			2015-09-08	PF15C12	F712	AGCGATAG	R501	AGGCTATA	11.6	4028	780
P222	time study	730	9	HB	fm 23 mars	19	3	3	Sparse growth	Mixed flora	2015-09-08	PF15C12	F712	AGCGATAG	R502	GCCTCTAT	7.6	3381	1494
P223	time study	731	9	VB	fm 23 mars	48	48	52	Sparse growth	Mixed flora	2015-09-08	PF15C12	F712	AGCGATAG	R503	AGGATAGG	8.28	6850	4169
P224	time study	732	9	VF	fm 23 mars	46	0	19	Sparse growth	Corynebacterium species	2015-09-08	PF15C12	F712	AGCGATAG	R504	TCAGAGCC	5.82	4265	1427
P225	time study	733	24	HF	fm 23 mars	41	0	21	Sparse growth	Corynebacterium species	2015-09-11	PF15C12	F712	AGCGATAG	R505	CTTCGCCT	8.01	2721	1453
P226	time study	734	24	HB	fm 23 mars	73	0	40	Moderate growth	Corynebacterium species	2015-09-11	PF15C12	F712	AGCGATAG	R506	TAAGATTA	6.57	4970	3333
P227	time study	735	24	VB	fm 23 mars	57	0	0			2015-09-11	PF15C12	F712	AGCGATAG	R507	ACGTCCTG	9.35	8418	6768
P228	time study	736	24	VF	fm 23 mars	20	0	0			2015-09-11	PF15C12	F712	AGCGATAG	R508	GTCAGTAC	8.83	8788	1249
P229	time study	737	124	HF	fm 23 mars	21	0	0			2015-09-11	PF15C12	F712	AGCGATAG	R701	CGAGTAAT	18	3905	684
P230	time study	738	124	HB	fm 23 mars	15	0	0			2015-09-11	PF15C12	F712	AGCGATAG	R702	TCTCCGGA	4.1	4028	1551
P231	time study	739	124	VB	fm 23 mars	16	0	0			2015-09-11	PF15C12	F712	AGCGATAG	R703	AATGAGCG	8.31	8203	2688
P232	time study	740	124	VF	fm 23 mars	16	0	0			2015-09-11	PF15C12	F712	AGCGATAG	R704	GGAATCTC	9.65	8190	1131
P233	time study	741	127	HF	fm 23 mars	16	0	0			2015-09-11	PF15C12	F712	AGCGATAG	R705	TTCTGAAT	19.8	4649	1036
P234	time study	742	127	HB	fm 23 mars	67	0	0			2015-09-11	PF15C12	F712	AGCGATAG	R706	ACGAATTC	10.9	13478	2823
P235	time study	743	127	VB	fm 23 mars	13	0	0			2015-09-11	PF15C12	F712	AGCGATAG	R707	AGCTTCAG	4.94	10430	3248
P236	time study	744	127	VF	fm 23 mars	9	0	0			2015-09-11	PF15C12	F712	AGCGATAG	R708	GCGCATTA	7.46	7149	3880
P237	time study	745	130	HF	fm 23 mars	44	0	0			2015-09-11	PF15C12	F712	AGCGATAG	R709	CATAGCCG	5.68	4210	1555
P238	time study	746	130	HB	fm 23 mars	12	0	0			2015-09-11	PF15C12	F712	AGCGATAG	R710	TTCGCGGA	6.42	2964	2305
P239	time study	747	130	VB	fm 23 mars	8	0	0			2015-09-11	PF15C12	F712	AGCGATAG	R711	GCGCGAGA	8.24	3214	992
P240	time study	748	130	VF	fm 23 mars	31	0	0			2015-09-11	PF15C12	F712	AGCGATAG	R712	CTATCGCT	6.24	2533	1848
P241	time study	749	148	HF	fm 23 mars	32	0	0			2015-09-11	PF15C12	F501	TATAGCCT	R501	AGGCTATA	6.21	4569	1843
P242	time study	750	148	HB	fm 23 mars	16	0	0			2015-09-11	PF15C12	F501	TATAGCCT	R502	GCCTCTAT	3.12	9592	4551
P243	time study	751	148	VB	fm 23 mars	19	0	0			2015-09-11	PF15C12	F501	TATAGCCT	R503	AGGATAGG	2.06	16549	2752
P244	time study	752	148	VF	fm 23 mars	35	0	0			2015-09-11	PF15C12	F501	TATAGCCT	R504	TCAGAGCC	3.75	21635	11293
P245	time study	753	1007	HF	fm 23 mars	16	0	0			2015-09-11	PF15C12	F501	TATAGCCT	R505	CTTCGCCT	3.62	23681	14978
P246	time study	754	1007	HB	fm 23 mars	11	0	0			2015-09-11	PF15C12	F501	TATAGCCT	R506	TAAGATTA	3.5	37310	18072
P247	time study	755	1007	VB	fm 23 mars	58	0	16	Sparse growth	Mixed flora	2015-09-11	PF15C12	F501	TATAGCCT	R507	ACGTCCTG	4.6	8375	7237
P248	time study	756	1007	VF	fm 23 mars	13	0	4	Sparse growth	Mixed flora	2015-09-14	PF15C12	F501	TATAGCCT	R508	GTCAGTAC	4.38	36751	17515
P249	time study	757	1612	HF	fm 23 mars	27	0	0			2015-09-14	PF15C12	F501	TATAGCCT	R701	CGAGTAAT	4.11	15901	2684
P250	time study	758	1612	HB	fm 23 mars	19	0	0			2015-09-14	PF15C12	F501	TATAGCCT	R702	TCTCCGGA	3.48	18899	2021
P251	time study	759	1612	VB	fm 23 mars	16	0	0			2015-09-14	PF15C12	F501	TATAGCCT	R703	AATGAGCG	4.29	42121	14694
P252	time study	760	1612	VF	fm 23 mars	20	0	0			2015-09-14	PF15C12	F501	TATAGCCT	R704	GGAATCTC	4.32	19951	1298
P253	time study	845	4	HF	fm 26 mars	24	0	0			2015-09-14	PF15C12	F501	TATAGCCT	R705	TTCTGAAT	4.56	31166	6361
P254	time study	846	4	HB	fm 26 mars	15	0	0			2015-09-14	PF15C12	F501	TATAGCCT	R706	ACGAATTC	4.16	31391	2007
P255	time study	847	4	VB	fm 26 mars	43	0	36	Sparse growth	Corynebacterium species	2015-09-14	PF15C12	F501	TATAGCCT	R707	AGCTTCAG	3.3	54751	28491
P256	time study	848	4	VF	fm 26 mars	18	0	100	Abundant growth	Corynebacterium species	2015-09-14	PF15C12	F501	TATAGCCT	R708	GCGCATTA	3.7	28333	2647
P257	time study	849	9	HF	fm 26 mars	23	0	0			2015-09-14	PF15C12	F501	TATAGCCT	R709	CATAGCCG	7.58	4968	943
P258	time study	850	9	HB	fm 26 mars	9	0	0			2015-09-14	PF15C12	F501	TATAGCCT	R710	TTCGCGGA	8.19	9323	308
P259	time study	851	9	VB	fm 26 mars	21	0	0			2015-09-14	PF15C12	F501	TATAGCCT	R711	GCGCGAGA	7.1	26105	4987
P260	time study	852	9	VF	fm 26 mars	29	0	0			2015-09-14	PF15C12	F501	TATAGCCT	R712	CTATCGCT	4.07	12126	662
P261	time study	853	24	HF	fm 26 mars	201	0	13	Sparse growth	Corynebacterium species	2015-09-14	PF15C12	F507	CAGGACGT	R502	GCCTCTAT	9.48	3195	2079
P262	time study	854	24	HB	fm 26 mars	380	0	27	Sparse growth	Corynebacterium species	2015-09-14	PF15C12	F502	ATAGAGGC	R502	GCCTCTAT	6.31	2056	1247
P263	time study	855	24	VB	fm 26 mars	123	0	0			2015-09-14	PF15C12	F502	ATAGAGGC	R503	AGGATAGG	2.17	37104	13296
P264	time study	856	24	VF	fm 26 mars	173	0	0			2015-09-14	PF15C12	F502	ATAGAGGC	R504	TCAGAGCC	3.59	27025	4962
P265	time study	857	124	HF	fm 26 mars	66	0	0			2015-09-14	PF15C12	F502	ATAGAGGC	R505	CTTCGCCT	3.23	16904	2411
P266	time study	858	124	HB	fm 26 mars	3	0	0			2015-09-14	PF15C12	F502	ATAGAGGC	R506	TAAGATTA	5.14	7400	2082
P267	time study	859	124	VB	fm 26 mars	1	5	5	Sparse growth	Mixed flora	2015-09-18	PF15C12	F502	ATAGAGGC	R507	ACGTCCTG	28.8	525	54
P268	time study	860	124	VF	fm 26 mars	10	0	0			2015-09-18	PF15C12	F502	ATAGAGGC	R508	GTCAGTAC	5.41	12109	1213
P269	time study	861	127	HF	fm 26 mars	56	0	0			2015-09-18	PF15C12	F502	ATAGAGGC	R701	CGAGTAAT	5.95	8999	366
P270	time study	862	127	HB	fm 26 mars	782	0	0			2015-09-18	PF15C12	F502	ATAGAGGC	R702	TCTCCGGA	7.19	14825	629
P271	time study	863	127	VB	fm 26 mars	215	0	0			2015-09-18	PF15C12	F502	ATAGAGGC	R703	AATGAGCG	5.76	18438	3495
P272	time study	864	127	VF	fm 26 mars	22	0	0			2015-09-18	PF15C12	F502	ATAGAGGC	R704	GGAATCTC	3.79	17800	3288
P273	time study	865	130	HF	fm 26 mars	13	0	0			2015-09-18	PF15C12	F502	ATAGAGGC	R705	TTCTGAAT	6.57	5539	151
P274	time study	866	130	HB	fm 26 mars	7	0	0			2015-09-18	PF15C12	F502	ATAGAGGC	R706	ACGAATTC	4.67	20599	388
P275	time study	867	130	VB	fm 26 mars	16	0	0			2015-09-18	PF15C12	F502	ATAGAGGC	R707	AGCTTCAG	7.45	25606	1603
P276	time study	868	130	VF	fm 26 mars	21	0	0			2015-09-18	PF15C12	F502	ATAGAGGC	R708	GCGCATTA	5.37	5881	1679
P277	time study	869	148	HF	fm 26 mars	8	0	0			2015-09-18	PF15C12	F502	ATAGAGGC	R709	CATAGCCG	6.46	4875	189
P278	time study	870	148	HB	fm 26 mars	8	0	0			2015-09-18	PF15C12	F502	ATAGAGGC	R710	TTCGCGGA	4.56	26419	703
P279	time study	871	148	VB	fm 26 mars	6	0	4	Sparse growth	Mixed flora	2015-09-18	PF15C12	F502	ATAGAGGC	R711	GCGCGAGA	5.63	23342	2231
P280	time study	872	148	VF	fm 26 mars	37	0	0			2015-09-18	PF15C12	F502	ATAGAGGC	R712	CTATCGCT	5.71	8118	983
P281	time study	873	1007	HF	fm 26 mars	13	0	0			2015-09-18	PF15C12	F503	CCTATCCT	R501	AGGCTATA	7.67	3313	855
P282	time study	874	1007	HB	fm 26 mars	10	3	3	Sparse growth	Mixed flora	2015-09-18	PF15C12	F503	CCTATCCT	R502	GCCTCTAT	6.88	5003	2135
P283	time study	875	1007	VB	fm 26 mars	4	0	80	Moderate growth	Corynebacterium species	2015-09-18	PF15C12	F503	CCTATCCT	R503	AGGATAGG	6.06	16441	15861
P284	time study	876	1007	VF	fm 26 mars	16	0	0			2015-09-18	PF15C12	F503	CCTATCCT	R504	TCAGAGCC	5.48	5308	475
P285	time study	877	1612	HF	fm 26 mars	91	0	5	Sparse growth	Corynebacterium species	2015-09-18	PF15C12	F503	CCTATCCT	R505	CTTCGCCT	5.4	11604	702
P286	time study	878	1612	HB	fm 26 mars	81	0	0			2015-09-18	PF15C12	F503	CCTATCCT	R506	TAAGATTA	4.38	8530	8293
P287	time study	879	1612	VB	fm 26 mars	120	0	0			2015-09-18	PF15C12	F503	CCTATCCT	R507	ACGTCCTG	4.87	14190	2974
P288	time study	880	1612	VF	fm 26 mars	63	0	0			2015-09-18	PF15C12	F503	CCTATCCT	R508	GTCAGTAC	3.08	78313	4686
P297	mock community	mock 1:7		same no cells	10^7 cells/ml						2015-10-27	PF15C12	F503	CCTATCCT	R709	CATAGCCG	6.38	1083	1079
P298	mock community	mock 1:5		same no cells	10^5 cells/ml						2015-10-27	PF15C12	F503	CCTATCCT	R710	TTCGCGGA	6.27	2556	2549
P299	mock community	mock 1:3		same no cells	10^3 cells/ml						2015-10-27	PF15C12	F503	CCTATCCT	R711	GCGCGAGA	4.09	4889	3039
P356	NTC 1										2015-08-18	PF15C12	F506	TAATCTTA	R708	GCGCATTA	1.32	23114	1602
P356	NTC 1										2015-08-21	PF15C12	F506	TAATCTTA	R708	GCGCATTA	6.37
P356	NTC 1										2015-08-27	PF15C12	F506	TAATCTTA	R708	GCGCATTA	4.25
P357	NTC 2										2015-09-08	PF15C12	F506	TAATCTTA	R709	CATAGCCG	5.27	4377	173
P358	NTC 3										2015-09-01	PF15C12	F506	TAATCTTA	R710	TTCGCGGA	3.14	35294	736
P359	NTC 4										2015-09-18	PF15C12	F506	TAATCTTA	R712	CTATCGCT	7.11	20044	434
P359	NTC 4										2015-08-20	PF15C12	F506	TAATCTTA	R712	CTATCGCT	5.69
